# Supplementary material for: Detecting fake news on Facebook: The role of emotional intelligence
Source: PLoS One. 2021 Mar 11;16(3):e0246757. doi: 10.1371/journal.pone.0246757 (PMC7951906; doi:10.1371/journal.pone.0246757)
Supplement: S1 File — (XLSX) [file pone.0246757.s001.xlsx]

## Sheet: Summary Data
	Age	Gender	Education	Fake News Detection	EQ_ATE	EQ_EBDM	EQ_EC	EQ_Overall
P001	2	2	2	64	29	34	30	93
P002	1	1	3	56	40	43	22	105
P003	2	2	2	67	30	25	18	73
P004	1	2	2	70	17	23	21	61
P005	1	2	3	49	15	22	14	51
P006	4	2	2	68	28	25	25	78
P007	3	3	2	58	27	31	30	88
P008	1	2	3	43	32	25	18	75
P009	1	1	3	55	19	28	16	63
P010	4	2	2	54	19	30	16	65
P011	5	2	1	88	27	21	17	65
P012	1	2	3	52	38	33	22	93
P013	2	2	3	62	10	21	11	42
P014	3	2	3	36	10	30	20	60
P015	1	1	3	48	20	31	27	78
P016	3	1	1	60	18	21	15	54
P017	2	2	2	80	16	21	15	52
P018	1	1	3	46	38	28	23	89
P019	1	1	2	50	28	25	25	78
P020	2	2	2	62	20	30	19	69
P021	3	1	2	76	19	36	25	80
P022	1	1	2	73	32	30	22	84
P023	1	1	2	67	16	24	22	62
P024	1	1	3	52	20	32	23	75
P025	1	2	3	63	17	26	13	56
P026	2	2	3	52	27	37	27	91
P027	1	2	3	49	12	29	25	66
P028	1	2	3	50	18	24	14	56
P029	2	2	3	59	13	34	15	62
P030	1	2	3	56	46	41	42	129
P031	1	1	2	60	22	12	15	49
P032	1	2	3	51	21	30	19	70
P033	1	2	3	59	19	14	19	52
P034	2	1	1	56	33	28	46	107
P035	3	2	2	52	18	27	23	68
P036	1	1	3	59	16	37	13	66
P037	3	1	3	31	14	29	13	56
P038	4	2	1	95	41	41	37	119
P039	4	1	1	112	41	45	44	130
P040	1	2	3	48	21	26	17	64
P041	2	2	3	55	17	20	14	51
P042	1	2	3	44	11	30	14	55
P043	2	1	3	68	14	38	14	66
P044	1	2	3	60	14	21	20	55
P045	1	2	3	59	16	18	17	51
P046	1	2	3	57	13	25	18	56
P047	1	2	3	65	22	30	27	79
P048	1	1	3	56	16	23	17	56
P049	1	2	3	70	21	23	18	62
P050	4	1	1	64	44	37	37	118
P051	1	2	2	89	12	25	20	57
P052	4	1	1	93	37	25	32	94
P053	2	2	3	52	18	24	37	79
P054	3	1	3	92	17	26	20	63
P055	1	1	3	53	25	31	14	70
P056	4	1	2	60	14	19	20	53
P057	1	2	3	44	10	19	14	43
P058	2	1	2	72	42	18	26	86
P059	5	2	3	76	10	19	23	52
P060	1	2	2	79	31	23	22	76
P061	1	2	3	41	18	18	20	56
P062	1	2	3	53	22	29	15	66
P063	2	1	3	73	10	28	19	57
P064	4	1	3	26	11	26	12	49
P065	1	1	1	120	50	45	42	137
P066	1	1	3	41	10	26	12	48
P067	4	2	1	99	42	45	43	130
P068	2	2	3	28	10	26	12	48
P069	1	2	3	65	24	23	21	68
P070	1	1	3	54	23	24	20	67
P071	1	2	1	60	14	21	12	47
P072	1	2	3	64	12	20	13	45
P073	1	2	3	35	14	23	17	54
P074	1	2	1	62	27	25	19	71
P075	1	2	3	56	29	28	20	77
P076	1	2	3	61	12	24	21	57
P077	1	2	3	72	35	26	24	85
P078	1	2	3	49	13	28	19	60
P079	1	1	3	44	28	23	30	81
P080	1	1	3	49	17	27	13	57
P081	1	2	3	53	18	27	20	65
P082	5	2	3	63	18	25	15	58
P083	4	1	1	120	46	45	46	137
P084	5	2	3	25	10	22	12	44
P085	1	2	3	70	11	23	26	60
P086	1	2	3	60	20	37	19	76
P087	1	2	3	42	28	23	22	73
